# Supplementary material for: N-Acetylcysteine, an ROS Inhibitor, Alleviates the Pathophysiology of Hyperthyroidism-Induced Cardiomyopathy via the ROS/Ca2+ Pathway
Source: Biomolecules. 2022 Aug 29;12(9):1195. doi: 10.3390/biom12091195 (PMC9496499; doi:10.3390/biom12091195)
Supplement: Supplementary file 1 [file biomolecules-12-01195-s001.zip]

Archive with 1 entries (1 files):
- biomolecules-1864651-supplementary.pdf
